# Supplementary material for: Artificial Proteins Designed from G3LEA Contribute to Enhancement of Oxidation Tolerance in E. coli in a Chaperone-like Manner
Source: Antioxidants (Basel). 2023 May 24;12(6):1147. doi: 10.3390/antiox12061147 (PMC10295645; doi:10.3390/antiox12061147)
Supplement: Supplementary file 1 [file antioxidants-12-01147-s001.zip]

Archive with 1 entries (1 files):
- antioxidants-2290383-supplementary.pdf
